# Supplementary material for: Cartilage Regeneration Potential in Early Osteoarthritis of the Knee: A Prospective, Randomized, Open, and Blinded Endpoint Study Comparing Adipose-Derived Mesenchymal Stem Cell (ADSC) Therapy Versus Hyaluronic Acid
Source: Int J Mol Sci. 2025 Aug 31;26(17):8476. doi: 10.3390/ijms26178476 (PMC12428590; doi:10.3390/ijms26178476)
Supplement: Supplementary file 1 [file ijms-26-08476-s001.zip]

Archive with 1 entries (1 files):
- ijms-3823809-supplementary.pdf
